# Supplementary material for: Organotypic Epithelial Raft Cultures as a Three-Dimensional In Vitro Model of Merkel Cell Carcinoma
Source: Cancers (Basel). 2022 Feb 21;14(4):1091. doi: 10.3390/cancers14041091 (PMC8870341; doi:10.3390/cancers14041091)
Supplement: Supplementary file 1 [file cancers-14-01091-s001.zip]

Archive with 1 entries (1 files):
- cancers-1543133-supplementary.pdf
